# Supplementary material for: Synthesis, Docking, and Machine Learning Studies of Some Novel Quinolinesulfonamides–Triazole Hybrids with Anticancer Activity
Source: Molecules. 2024 Jul 2;29(13):3158. doi: 10.3390/molecules29133158 (PMC11243625; doi:10.3390/molecules29133158)
Supplement: Supplementary file 1 [file molecules-29-03158-s001.zip]

Archive with 1 entries (1 files):
- molecules-3072154-supplementary.pdf
